# Supplementary material for: The Reasons to Get Vaccinated: A Cross-Sectional Study on HPV Vaccination Adherence in a Northern Italian University
Source: Vaccines (Basel). 2026 Jan 4;14(1):61. doi: 10.3390/vaccines14010061 (PMC12846412; doi:10.3390/vaccines14010061)
Supplement: Supplementary file 1 [file vaccines-14-00061-s001.zip]

Archive with 1 entries (1 files):
- vaccines-4063854-supplementary.pdf
